# Supplementary material for: The Prevalence of Alert Pathogens and Microbial Resistance Mechanisms: A Three-Year Retrospective Study in a General Hospital in Poland
Source: Pathogens. 2023 Nov 28;12(12):1401. doi: 10.3390/pathogens12121401 (PMC10746124; doi:10.3390/pathogens12121401)
Supplement: Supplementary file 1 [file pathogens-12-01401-s001.zip]

Archive with 2 entries (2 files):
- Supplementary - Table 4a. The other microorganisms..pdf
- Supplementary - The list of alert pathogens.pdf
